# Supplementary material for: Effects of Extraction Strategies on Yield, Physicochemical and Antioxidant Properties of Pumpkin Seed Oil
Source: Foods. 2023 Sep 7;12(18):3351. doi: 10.3390/foods12183351 (PMC10529489; doi:10.3390/foods12183351)
Supplement: Supplementary file 1 [file foods-12-03351-s001.zip]

Archive with 1 entries (1 files):
- foods-2591650-supplementary.pdf
